# Supplementary material for: Catfish Egg Lectin Enhances the Cytotoxicity of Sunitinib on Gb3-Expressing Renal Cancer Cells
Source: Biomedicines. 2023 Aug 21;11(8):2317. doi: 10.3390/biomedicines11082317 (PMC10452590; doi:10.3390/biomedicines11082317)
Supplement: Supplementary file 1 [file biomedicines-11-02317-s001.zip]

Archive with 1 entries (1 files):
- biomedicines-2556013-supplementary.pdf
